# Supplementary material for: Differential gene expression analysis tools exhibit substandard performance for long non-coding RNA-sequencing data
Source: Genome Biol. 2018 Jul 24;19:96. doi: 10.1186/s13059-018-1466-5 (PMC6058388; doi:10.1186/s13059-018-1466-5)
Supplement: Supplementary file 5 — Supplementary data (A and B). Results of simulation quality assessment. (ZIP 8405 kb) [file 13059_2018_1466_MOESM5_ESM.zip]

Archive with 6 entries (4 files):
- Additional file 5/
- Additional file 5/Additional File 5A/
- Additional file 5/Additional File 5A/GTEx Simulation, countsimQC  Simulation Quality Assessemnt.html
- Additional file 5/Additional File 5A/NGP nutlin Simulation, countsimQC  Simulation Quality Assessemnt.html
- Additional file 5/Additional File 5A/Zhang Simulation, countsimQC  Simulation Quality Assessemnt.html
- Additional file 5/Additional File 5B.html
